# Supplementary material for: Combined Nutraceutical Supplementation and Pulsed Electromagnetic Field Therapy Enhances Early Pain Reduction and Bone Callus Formation After Distal Radius Fracture: A Randomized Controlled Trial
Source: Nutrients. 2026 Jun 20;18(12):2010. doi: 10.3390/nu18122010 (PMC13305784; doi:10.3390/nu18122010)
Supplement: Supplementary file 1 [file nutrients-18-02010-s001.zip]

Archive with 1 entries (1 files):
- nutrients-4343987-supplementary.pdf
